# Supplementary material for: Diagnosis of Periodontitis via Neutrophil Degranulation Signatures Identified by Integrated scRNA-Seq and Deep Learning
Source: Genes (Basel). 2025 Aug 26;16(9):1005. doi: 10.3390/genes16091005 (PMC12469482; doi:10.3390/genes16091005)
Supplement: Supplementary file 1 [file genes-16-01005-s001.zip]

Archive with 4 entries (3 files):
- Supplementary materials/SF1.pdf
- Supplementary materials/SF2.pdf
- Supplementary materials/SF3.pdf
- Supplementary materials/
